# Supplementary material for: Mycobacteriophage Alexphander Gene 94 Encodes an Essential dsDNA-Binding Protein during Lytic Infection
Source: Int J Mol Sci. 2024 Jul 7;25(13):7466. doi: 10.3390/ijms25137466 (PMC11242194; doi:10.3390/ijms25137466)
Supplement: Supplementary file 1 [file ijms-25-07466-s001.zip]

Archive with 1 entries (1 files):
- ijms-3062505-supplementary.pdf
